# Supplementary material for: The Interactions between Ionic Liquids and Lithium Polysulfides in Lithium–Sulfur Batteries: A Systematic Density Functional Theory Study
Source: Materials (Basel). 2024 Jun 2;17(11):2689. doi: 10.3390/ma17112689 (PMC11173497; doi:10.3390/ma17112689)
Supplement: Supplementary file 1 [file materials-17-02689-s001.zip]

Archive with 1 entries (1 files):
- materials-3004804-supplementary.pdf
